# Supplementary material for: Evaluations of the sum-score-based and item response theory-based tests of group mean differences under various simulation conditions
Source: Stat Methods Med Res. 2021 Oct 7;30(12):2604–18. doi: 10.1177/09622802211043263 (PMC8649417; doi:10.1177/09622802211043263)
Supplement: sj-xlsx-1-smm-10.1177_09622802211043263 - Supplemental material for Evaluations of the sum-score-based and item response theory-based tests of group mean differences under various simulation conditions [file sj-xlsx-1-smm-10.1177_09622802211043263.xlsx]

## Sheet: Type I
Group size	Items	Categories	Simulated DIF	Discrimination	Thresholds	Missing data	DIF prescreen	Type I error sum-score	Type I error IRT-EAP	Type I error IRT-model
100	5	2	No	high	diverse	No	No	0.04	0.03	0.05
400	5	2	No	high	diverse	No	No	0.05	0.05	0.05
100	20	2	No	high	diverse	No	No	0.04	0.04	0.05
400	20	2	No	high	diverse	No	No	0.06	0.06	0.06
100	5	5	No	high	diverse	No	No	0.04	0.05	0.06
400	5	5	No	high	diverse	No	No	0.05	0.06	0.06
100	20	5	No	high	diverse	No	No	0.06	0.05	0.06
400	20	5	No	high	diverse	No	No	0.03	0.04	0.04
100	5	2	Yes	high	diverse	No	No	0.31	0.3	0.32
400	5	2	Yes	high	diverse	No	No	0.69	0.68	0.64
100	20	2	Yes	high	diverse	No	No	0.35	0.36	0.33
400	20	2	Yes	high	diverse	No	No	0.86	0.86	0.84
100	5	5	Yes	high	diverse	No	No	0.35	0.37	0.35
400	5	5	Yes	high	diverse	No	No	0.85	0.84	0.8
100	20	5	Yes	high	diverse	No	No	0.32	0.34	0.33
400	20	5	Yes	high	diverse	No	No	0.89	0.88	0.87
100	5	2	No	low	diverse	No	No	0.04	0.04	0.06
400	5	2	No	low	diverse	No	No	0.04	0.04	0.05
100	20	2	No	low	diverse	No	No	0.04	0.04	0.05
400	20	2	No	low	diverse	No	No	0.05	0.05	0.05
100	5	5	No	low	diverse	No	No	0.07	0.05	0.06
400	5	5	No	low	diverse	No	No	0.03	0.03	0.04
100	20	5	No	low	diverse	No	No	0.05	0.06	0.07
400	20	5	No	low	diverse	No	No	0.05	0.05	0.05
100	5	2	Yes	low	diverse	No	No	0.16	0.16	0.18
400	5	2	Yes	low	diverse	No	No	0.4	0.41	0.41
100	20	2	Yes	low	diverse	No	No	0.22	0.22	0.23
400	20	2	Yes	low	diverse	No	No	0.64	0.66	0.63
100	5	5	Yes	low	diverse	No	No	0.14	0.14	0.21
400	5	5	Yes	low	diverse	No	No	0.46	0.46	0.46
100	20	5	Yes	low	diverse	No	No	0.32	0.3	0.3
400	20	5	Yes	low	diverse	No	No	0.72	0.72	0.68
100	5	2	No	high	homog	No	No	0.04	0.04	0.05
400	5	2	No	high	homog	No	No	0.06	0.06	0.05
100	20	2	No	high	homog	No	No	0.06	0.06	0.07
400	20	2	No	high	homog	No	No	0.07	0.07	0.05
100	5	5	No	high	homog	No	No	0.06	0.06	0.06
400	5	5	No	high	homog	No	No	0.05	0.05	0.05
100	20	5	No	high	homog	No	No	0.05	0.05	0.05
400	20	5	No	high	homog	No	No	0.06	0.07	0.07
100	5	2	Yes	high	homog	No	No	0.27	0.28	0.27
400	5	2	Yes	high	homog	No	No	0.66	0.67	0.51
100	20	2	Yes	high	homog	No	No	0.33	0.37	0.32
400	20	2	Yes	high	homog	No	No	0.74	0.79	0.71
100	5	5	Yes	high	homog	No	No	0.32	0.36	0.34
400	5	5	Yes	high	homog	No	No	0.82	0.84	0.78
100	20	5	Yes	high	homog	No	No	0.39	0.39	0.38
400	20	5	Yes	high	homog	No	No	0.86	0.84	0.83
100	5	2	No	low	homog	No	No	0.05	0.04	0.08
400	5	2	No	low	homog	No	No	0.06	0.06	0.06
100	20	2	No	low	homog	No	No	0.05	0.04	0.06
400	20	2	No	low	homog	No	No	0.04	0.04	0.05
100	5	5	No	low	homog	No	No	0.06	0.07	0.07
400	5	5	No	low	homog	No	No	0.06	0.05	0.05
100	20	5	No	low	homog	No	No	0.06	0.05	0.06
400	20	5	No	low	homog	No	No	0.04	0.04	0.04
100	5	2	Yes	low	homog	No	No	0.14	0.13	0.18
400	5	2	Yes	low	homog	No	No	0.38	0.39	0.39
100	20	2	Yes	low	homog	No	No	0.25	0.27	0.29
400	20	2	Yes	low	homog	No	No	0.62	0.63	0.61
100	5	5	Yes	low	homog	No	No	0.16	0.18	0.2
400	5	5	Yes	low	homog	No	No	0.45	0.46	0.47
100	20	5	Yes	low	homog	No	No	0.2	0.21	0.22
400	20	5	Yes	low	homog	No	No	0.64	0.68	0.64
100	5	2	No	high	diverse	Yes	No	0.07	0.04	0.04
400	5	2	No	high	diverse	Yes	No	0.08	0.05	0.04
100	20	2	No	high	diverse	Yes	No	0.08	0.05	0.05
400	20	2	No	high	diverse	Yes	No	0.06	0.05	0.05
100	5	5	No	high	diverse	Yes	No	0.07	0.04	0.03
400	5	5	No	high	diverse	Yes	No	0.06	0.03	0.01
100	20	5	No	high	diverse	Yes	No	0.06	0.05	0.05
400	20	5	No	high	diverse	Yes	No	0.07	0.06	0.05
100	5	2	Yes	high	diverse	Yes	No	0.26	0.27	0.29
400	5	2	Yes	high	diverse	Yes	No	0.66	0.71	0.61
100	20	2	Yes	high	diverse	Yes	No	0.29	0.38	0.38
400	20	2	Yes	high	diverse	Yes	No	0.76	0.86	0.86
100	5	5	Yes	high	diverse	Yes	No	0.32	0.36	0.33
400	5	5	Yes	high	diverse	Yes	No	0.74	0.81	0.73
100	20	5	Yes	high	diverse	Yes	No	0.28	0.35	0.35
400	20	5	Yes	high	diverse	Yes	No	0.82	0.89	0.88
100	5	2	No	low	diverse	Yes	No	0.07	0.04	0.06
400	5	2	No	low	diverse	Yes	No	0.08	0.06	0.03
100	20	2	No	low	diverse	Yes	No	0.06	0.05	0.05
400	20	2	No	low	diverse	Yes	No	0.07	0.06	0.06
100	5	5	No	low	diverse	Yes	No	0.08	0.05	0.06
400	5	5	No	low	diverse	Yes	No	0.07	0.06	0.03
100	20	5	No	low	diverse	Yes	No	0.06	0.05	0.05
400	20	5	No	low	diverse	Yes	No	0.06	0.06	0.05
100	5	2	Yes	low	diverse	Yes	No	0.15	0.15	0.2
400	5	2	Yes	low	diverse	Yes	No	0.34	0.41	0.35
100	20	2	Yes	low	diverse	Yes	No	0.2	0.25	0.25
400	20	2	Yes	low	diverse	Yes	No	0.51	0.65	0.64
100	5	5	Yes	low	diverse	Yes	No	0.18	0.19	0.2
400	5	5	Yes	low	diverse	Yes	No	0.39	0.46	0.39
100	20	5	Yes	low	diverse	Yes	No	0.18	0.23	0.23
400	20	5	Yes	low	diverse	Yes	No	0.56	0.71	0.68
100	5	2	No	high	homog	Yes	No	0.07	0.03	0.05
400	5	2	No	high	homog	Yes	No	0.08	0.05	0.03
100	20	2	No	high	homog	Yes	No	0.08	0.05	0.05
400	20	2	No	high	homog	Yes	No	0.09	0.05	0.06
100	5	5	No	high	homog	Yes	No	0.07	0.04	0.03
400	5	5	No	high	homog	Yes	No	0.05	0.05	0.02
100	20	5	No	high	homog	Yes	No	0.08	0.06	0.06
400	20	5	No	high	homog	Yes	No	0.07	0.06	0.05
100	5	2	Yes	high	homog	Yes	No	0.24	0.26	0.24
400	5	2	Yes	high	homog	Yes	No	0.54	0.67	0.48
100	20	2	Yes	high	homog	Yes	No	0.26	0.36	0.34
400	20	2	Yes	high	homog	Yes	No	0.67	0.77	0.72
100	5	5	Yes	high	homog	Yes	No	0.32	0.34	0.29
400	5	5	Yes	high	homog	Yes	No	0.74	0.79	0.69
100	20	5	Yes	high	homog	Yes	No	0.28	0.36	0.36
400	20	5	Yes	high	homog	Yes	No	0.78	0.86	0.83
100	5	2	No	low	homog	Yes	No	0.05	0.06	0.05
400	5	2	No	low	homog	Yes	No	0.08	0.05	0.02
100	20	2	No	low	homog	Yes	No	0.09	0.05	0.04
400	20	2	No	low	homog	Yes	No	0.07	0.05	0.04
100	5	5	No	low	homog	Yes	No	0.06	0.04	0.05
400	5	5	No	low	homog	Yes	No	0.04	0.04	0.02
100	20	5	No	low	homog	Yes	No	0.05	0.03	0.04
400	20	5	No	low	homog	Yes	No	0.04	0.02	0.02
100	5	2	Yes	low	homog	Yes	No	0.15	0.16	0.17
400	5	2	Yes	low	homog	Yes	No	0.34	0.38	0.3
100	20	2	Yes	low	homog	Yes	No	0.18	0.23	0.25
400	20	2	Yes	low	homog	Yes	No	0.46	0.59	0.56
100	5	5	Yes	low	homog	Yes	No	0.12	0.14	0.19
400	5	5	Yes	low	homog	Yes	No	0.36	0.46	0.36
100	20	5	Yes	low	homog	Yes	No	0.18	0.25	0.26
400	20	5	Yes	low	homog	Yes	No	0.51	0.68	0.61
100	5	2	No	high	diverse	No	Yes	0.04	0.04	0.05
400	5	2	No	high	diverse	No	Yes	0.05	0.04	0.05
100	20	2	No	high	diverse	No	Yes	0.05	0.05	0.06
400	20	2	No	high	diverse	No	Yes	0.06	0.06	0.06
100	5	5	No	high	diverse	No	Yes	0.04	0.05	0.06
400	5	5	No	high	diverse	No	Yes	0.06	0.06	0.06
100	20	5	No	high	diverse	No	Yes	0.06	0.05	0.06
400	20	5	No	high	diverse	No	Yes	0.04	0.04	0.04
100	5	2	Yes	high	diverse	No	Yes	0.31	0.29	0.3
400	5	2	Yes	high	diverse	No	Yes	0.44	0.45	0.4
100	20	2	Yes	high	diverse	No	Yes	0.28	0.28	0.27
400	20	2	Yes	high	diverse	No	Yes	0.24	0.26	0.26
100	5	5	Yes	high	diverse	No	Yes	0.2	0.23	0.23
400	5	5	Yes	high	diverse	No	Yes	0.09	0.09	0.09
100	20	5	Yes	high	diverse	No	Yes	0.15	0.14	0.15
400	20	5	Yes	high	diverse	No	Yes	0.08	0.07	0.06
100	5	2	No	low	diverse	No	Yes	0.04	0.04	0.06
400	5	2	No	low	diverse	No	Yes	0.04	0.04	0.06
100	20	2	No	low	diverse	No	Yes	0.05	0.04	0.06
400	20	2	No	low	diverse	No	Yes	0.06	0.06	0.06
100	5	5	No	low	diverse	No	Yes	0.07	0.05	0.06
400	5	5	No	low	diverse	No	Yes	0.04	0.04	0.05
100	20	5	No	low	diverse	No	Yes	0.06	0.06	0.08
400	20	5	No	low	diverse	No	Yes	0.05	0.06	0.06
100	5	2	Yes	low	diverse	No	Yes	0.17	0.16	0.18
400	5	2	Yes	low	diverse	No	Yes	0.34	0.34	0.34
100	20	2	Yes	low	diverse	No	Yes	0.23	0.23	0.24
400	20	2	Yes	low	diverse	No	Yes	0.34	0.35	0.33
100	5	5	Yes	low	diverse	No	Yes	0.14	0.14	0.2
400	5	5	Yes	low	diverse	No	Yes	0.2	0.21	0.24
100	20	5	Yes	low	diverse	No	Yes	0.24	0.2	0.23
400	20	5	Yes	low	diverse	No	Yes	0.2	0.21	0.21
100	5	2	No	high	homog	No	Yes	0.04	0.04	0.06
400	5	2	No	high	homog	No	Yes	0.06	0.06	0.06
100	20	2	No	high	homog	No	Yes	0.06	0.06	0.06
400	20	2	No	high	homog	No	Yes	0.07	0.07	0.06
100	5	5	No	high	homog	No	Yes	0.05	0.05	0.06
400	5	5	No	high	homog	No	Yes	0.05	0.06	0.05
100	20	5	No	high	homog	No	Yes	0.05	0.05	0.05
400	20	5	No	high	homog	No	Yes	0.06	0.07	0.07
100	5	2	Yes	high	homog	No	Yes	0.26	0.26	0.24
400	5	2	Yes	high	homog	No	Yes	0.17	0.18	0.14
100	20	2	Yes	high	homog	No	Yes	0.24	0.25	0.24
400	20	2	Yes	high	homog	No	Yes	0.19	0.21	0.18
100	5	5	Yes	high	homog	No	Yes	0.23	0.23	0.23
400	5	5	Yes	high	homog	No	Yes	0.06	0.06	0.05
100	20	5	Yes	high	homog	No	Yes	0.16	0.16	0.16
400	20	5	Yes	high	homog	No	Yes	0.08	0.07	0.08
100	5	2	No	low	homog	No	Yes	0.06	0.05	0.08
400	5	2	No	low	homog	No	Yes	0.06	0.06	0.06
100	20	2	No	low	homog	No	Yes	0.05	0.06	0.07
400	20	2	No	low	homog	No	Yes	0.04	0.04	0.05
100	5	5	No	low	homog	No	Yes	0.06	0.07	0.07
400	5	5	No	low	homog	No	Yes	0.06	0.06	0.06
100	20	5	No	low	homog	No	Yes	0.06	0.06	0.07
400	20	5	No	low	homog	No	Yes	0.03	0.04	0.05
100	5	2	Yes	low	homog	No	Yes	0.14	0.14	0.18
400	5	2	Yes	low	homog	No	Yes	0.33	0.34	0.33
100	20	2	Yes	low	homog	No	Yes	0.25	0.26	0.29
400	20	2	Yes	low	homog	No	Yes	0.41	0.41	0.39
100	5	5	Yes	low	homog	No	Yes	0.14	0.15	0.18
400	5	5	Yes	low	homog	No	Yes	0.21	0.23	0.26
100	20	5	Yes	low	homog	No	Yes	0.17	0.19	0.19
400	20	5	Yes	low	homog	No	Yes	0.22	0.24	0.24
100	5	2	No	high	diverse	Yes	Yes	0.08	0.05	0.06
400	5	2	No	high	diverse	Yes	Yes	0.07	0.05	0.04
100	20	2	No	high	diverse	Yes	Yes	0.08	0.06	0.05
400	20	2	No	high	diverse	Yes	Yes	0.06	0.05	0.06
100	5	5	No	high	diverse	Yes	Yes	0.07	0.04	0.03
400	5	5	No	high	diverse	Yes	Yes	0.06	0.03	0.01
100	20	5	No	high	diverse	Yes	Yes	0.07	0.05	0.05
400	20	5	No	high	diverse	Yes	Yes	0.06	0.05	0.05
100	5	2	Yes	high	diverse	Yes	Yes	0.28	0.26	0.27
400	5	2	Yes	high	diverse	Yes	Yes	0.49	0.52	0.46
100	20	2	Yes	high	diverse	Yes	Yes	0.2	0.24	0.25
400	20	2	Yes	high	diverse	Yes	Yes	0.22	0.23	0.23
100	5	5	Yes	high	diverse	Yes	Yes	0.22	0.24	0.21
400	5	5	Yes	high	diverse	Yes	Yes	0.12	0.1	0.06
100	20	5	Yes	high	diverse	Yes	Yes	0.1	0.1	0.1
400	20	5	Yes	high	diverse	Yes	Yes	0.08	0.11	0.1
100	5	2	No	low	diverse	Yes	Yes	0.07	0.05	0.06
400	5	2	No	low	diverse	Yes	Yes	0.07	0.05	0.03
100	20	2	No	low	diverse	Yes	Yes	0.06	0.06	0.05
400	20	2	No	low	diverse	Yes	Yes	0.09	0.08	0.07
100	5	5	No	low	diverse	Yes	Yes	0.08	0.04	0.05
400	5	5	No	low	diverse	Yes	Yes	0.06	0.06	0.03
100	20	5	No	low	diverse	Yes	Yes	0.07	0.06	0.06
400	20	5	No	low	diverse	Yes	Yes	0.06	0.06	0.06
100	5	2	Yes	low	diverse	Yes	Yes	0.13	0.14	0.18
400	5	2	Yes	low	diverse	Yes	Yes	0.25	0.33	0.27
100	20	2	Yes	low	diverse	Yes	Yes	0.18	0.22	0.22
400	20	2	Yes	low	diverse	Yes	Yes	0.27	0.34	0.34
100	5	5	Yes	low	diverse	Yes	Yes	0.16	0.14	0.17
400	5	5	Yes	low	diverse	Yes	Yes	0.26	0.31	0.26
100	20	5	Yes	low	diverse	Yes	Yes	0.16	0.19	0.2
400	20	5	Yes	low	diverse	Yes	Yes	0.18	0.22	0.21
100	5	2	No	high	homog	Yes	Yes	0.09	0.05	0.06
400	5	2	No	high	homog	Yes	Yes	0.08	0.05	0.03
100	20	2	No	high	homog	Yes	Yes	0.08	0.06	0.07
400	20	2	No	high	homog	Yes	Yes	0.09	0.05	0.06
100	5	5	No	high	homog	Yes	Yes	0.06	0.04	0.04
400	5	5	No	high	homog	Yes	Yes	0.05	0.05	0.02
100	20	5	No	high	homog	Yes	Yes	0.07	0.06	0.06
400	20	5	No	high	homog	Yes	Yes	0.07	0.06	0.06
100	5	2	Yes	high	homog	Yes	Yes	0.28	0.28	0.25
400	5	2	Yes	high	homog	Yes	Yes	0.19	0.21	0.14
100	20	2	Yes	high	homog	Yes	Yes	0.23	0.3	0.28
400	20	2	Yes	high	homog	Yes	Yes	0.21	0.24	0.21
100	5	5	Yes	high	homog	Yes	Yes	0.24	0.24	0.22
400	5	5	Yes	high	homog	Yes	Yes	0.08	0.07	0.05
100	20	5	Yes	high	homog	Yes	Yes	0.13	0.11	0.11
400	20	5	Yes	high	homog	Yes	Yes	0.09	0.07	0.07
100	5	2	No	low	homog	Yes	Yes	0.06	0.06	0.05
400	5	2	No	low	homog	Yes	Yes	0.09	0.06	0.03
100	20	2	No	low	homog	Yes	Yes	0.08	0.06	0.06
400	20	2	No	low	homog	Yes	Yes	0.07	0.04	0.04
100	5	5	No	low	homog	Yes	Yes	0.06	0.05	0.05
400	5	5	No	low	homog	Yes	Yes	0.04	0.05	0.02
100	20	5	No	low	homog	Yes	Yes	0.05	0.03	0.03
400	20	5	No	low	homog	Yes	Yes	0.04	0.04	0.03
100	5	2	Yes	low	homog	Yes	Yes	0.15	0.16	0.16
400	5	2	Yes	low	homog	Yes	Yes	0.26	0.28	0.26
100	20	2	Yes	low	homog	Yes	Yes	0.15	0.23	0.25
400	20	2	Yes	low	homog	Yes	Yes	0.29	0.38	0.33
100	5	5	Yes	low	homog	Yes	Yes	0.13	0.14	0.17
400	5	5	Yes	low	homog	Yes	Yes	0.24	0.29	0.24
100	20	5	Yes	low	homog	Yes	Yes	0.16	0.2	0.22
400	20	5	Yes	low	homog	Yes	Yes	0.22	0.24	0.24
