# Supplementary material for: Evaluations of the sum-score-based and item response theory-based tests of group mean differences under various simulation conditions
Source: Stat Methods Med Res. 2021 Oct 7;30(12):2604–18. doi: 10.1177/09622802211043263 (PMC8649417; doi:10.1177/09622802211043263)
Supplement: sj-xlsx-2-smm-10.1177_09622802211043263 - Supplemental material for Evaluations of the sum-score-based and item response theory-based tests of group mean differences under various simulation conditions [file sj-xlsx-2-smm-10.1177_09622802211043263.xlsx]

## Sheet: power
Group size	Items	Categories	Simulated DIF	Discrimination	Thresholds	Missing data	DIF prescreen	Power sum-score	Power IRT-EAP	Power IRT-model
100	5	2	No	high	diverse	No	No	0.85	0.85	0.79
400	5	2	No	high	diverse	No	No	1	1	1
100	20	2	No	high	diverse	No	No	0.92	0.93	0.92
400	20	2	No	high	diverse	No	No	1	1	1
100	5	5	No	high	diverse	No	No	0.9	0.9	0.91
400	5	5	No	high	diverse	No	No	1	1	1
100	20	5	No	high	diverse	No	No	0.94	0.95	0.95
400	20	5	No	high	diverse	No	No	1	1	1
100	5	2	Yes	high	diverse	No	No	0.36	0.35	0.38
400	5	2	Yes	high	diverse	No	No	0.85	0.84	0.84
100	20	2	Yes	high	diverse	No	No	0.46	0.46	0.46
400	20	2	Yes	high	diverse	No	No	0.93	0.93	0.94
100	5	5	Yes	high	diverse	No	No	0.42	0.43	0.47
400	5	5	Yes	high	diverse	No	No	0.91	0.9	0.93
100	20	5	Yes	high	diverse	No	No	0.39	0.4	0.45
400	20	5	Yes	high	diverse	No	No	0.93	0.94	0.95
100	5	2	No	low	diverse	No	No	0.55	0.55	0.53
400	5	2	No	low	diverse	No	No	0.99	0.99	0.99
100	20	2	No	low	diverse	No	No	0.87	0.86	0.85
400	20	2	No	low	diverse	No	No	1	1	1
100	5	5	No	low	diverse	No	No	0.62	0.64	0.63
400	5	5	No	low	diverse	No	No	1	1	0.99
100	20	5	No	low	diverse	No	No	0.86	0.87	0.87
400	20	5	No	low	diverse	No	No	1	1	1
100	5	2	Yes	low	diverse	No	No	0.23	0.22	0.29
400	5	2	Yes	low	diverse	No	No	0.66	0.66	0.72
100	20	2	Yes	low	diverse	No	No	0.37	0.36	0.44
400	20	2	Yes	low	diverse	No	No	0.89	0.88	0.91
100	5	5	Yes	low	diverse	No	No	0.25	0.26	0.34
400	5	5	Yes	low	diverse	No	No	0.72	0.72	0.77
100	20	5	Yes	low	diverse	No	No	0.4	0.39	0.44
400	20	5	Yes	low	diverse	No	No	0.92	0.91	0.96
100	5	2	No	high	homog	No	No	0.79	0.81	0.64
400	5	2	No	high	homog	No	No	1	1	0.97
100	20	2	No	high	homog	No	No	0.88	0.9	0.84
400	20	2	No	high	homog	No	No	1	1	0.99
100	5	5	No	high	homog	No	No	0.89	0.91	0.91
400	5	5	No	high	homog	No	No	1	1	1
100	20	5	No	high	homog	No	No	0.92	0.92	0.92
400	20	5	No	high	homog	No	No	1	1	1
100	5	2	Yes	high	homog	No	No	0.35	0.36	0.36
400	5	2	Yes	high	homog	No	No	0.76	0.74	0.62
100	20	2	Yes	high	homog	No	No	0.36	0.39	0.37
400	20	2	Yes	high	homog	No	No	0.82	0.8	0.72
100	5	5	Yes	high	homog	No	No	0.36	0.42	0.46
400	5	5	Yes	high	homog	No	No	0.89	0.88	0.9
100	20	5	Yes	high	homog	No	No	0.44	0.45	0.48
400	20	5	Yes	high	homog	No	No	0.94	0.95	0.96
100	5	2	No	low	homog	No	No	0.58	0.56	0.51
400	5	2	No	low	homog	No	No	0.97	0.98	0.96
100	20	2	No	low	homog	No	No	0.84	0.84	0.81
400	20	2	No	low	homog	No	No	1	1	1
100	5	5	No	low	homog	No	No	0.67	0.68	0.66
400	5	5	No	low	homog	No	No	0.99	1	1
100	20	5	No	low	homog	No	No	0.84	0.86	0.85
400	20	5	No	low	homog	No	No	1	1	1
100	5	2	Yes	low	homog	No	No	0.27	0.28	0.3
400	5	2	Yes	low	homog	No	No	0.59	0.64	0.65
100	20	2	Yes	low	homog	No	No	0.36	0.36	0.42
400	20	2	Yes	low	homog	No	No	0.78	0.77	0.83
100	5	5	Yes	low	homog	No	No	0.23	0.24	0.3
400	5	5	Yes	low	homog	No	No	0.66	0.66	0.75
100	20	5	Yes	low	homog	No	No	0.38	0.38	0.45
400	20	5	Yes	low	homog	No	No	0.84	0.87	0.91
100	5	2	No	high	diverse	Yes	No	0.79	0.87	0.82
400	5	2	No	high	diverse	Yes	No	1	1	1
100	20	2	No	high	diverse	Yes	No	0.85	0.9	0.9
400	20	2	No	high	diverse	Yes	No	1	1	1
100	5	5	No	high	diverse	Yes	No	0.82	0.89	0.88
400	5	5	No	high	diverse	Yes	No	1	1	1
100	20	5	No	high	diverse	Yes	No	0.84	0.92	0.92
400	20	5	No	high	diverse	Yes	No	1	1	1
100	5	2	Yes	high	diverse	Yes	No	0.31	0.36	0.36
400	5	2	Yes	high	diverse	Yes	No	0.77	0.78	0.73
100	20	2	Yes	high	diverse	Yes	No	0.39	0.45	0.49
400	20	2	Yes	high	diverse	Yes	No	0.86	0.93	0.94
100	5	5	Yes	high	diverse	Yes	No	0.36	0.4	0.42
400	5	5	Yes	high	diverse	Yes	No	0.82	0.86	0.85
100	20	5	Yes	high	diverse	Yes	No	0.4	0.44	0.49
400	20	5	Yes	high	diverse	Yes	No	0.93	0.97	0.97
100	5	2	No	low	diverse	Yes	No	0.49	0.52	0.46
400	5	2	No	low	diverse	Yes	No	0.98	1	0.98
100	20	2	No	low	diverse	Yes	No	0.76	0.85	0.84
400	20	2	No	low	diverse	Yes	No	1	1	1
100	5	5	No	low	diverse	Yes	No	0.54	0.64	0.61
400	5	5	No	low	diverse	Yes	No	0.98	0.99	0.99
100	20	5	No	low	diverse	Yes	No	0.77	0.88	0.88
400	20	5	No	low	diverse	Yes	No	1	1	1
100	5	2	Yes	low	diverse	Yes	No	0.19	0.19	0.22
400	5	2	Yes	low	diverse	Yes	No	0.53	0.59	0.54
100	20	2	Yes	low	diverse	Yes	No	0.32	0.31	0.38
400	20	2	Yes	low	diverse	Yes	No	0.84	0.88	0.91
100	5	5	Yes	low	diverse	Yes	No	0.26	0.25	0.3
400	5	5	Yes	low	diverse	Yes	No	0.6	0.71	0.71
100	20	5	Yes	low	diverse	Yes	No	0.34	0.37	0.41
400	20	5	Yes	low	diverse	Yes	No	0.85	0.9	0.95
100	5	2	No	high	homog	Yes	No	0.73	0.83	0.65
400	5	2	No	high	homog	Yes	No	1	1	0.9
100	20	2	No	high	homog	Yes	No	0.76	0.86	0.83
400	20	2	No	high	homog	Yes	No	1	1	0.99
100	5	5	No	high	homog	Yes	No	0.77	0.86	0.84
400	5	5	No	high	homog	Yes	No	1	1	1
100	20	5	No	high	homog	Yes	No	0.83	0.93	0.93
400	20	5	No	high	homog	Yes	No	1	1	1
100	5	2	Yes	high	homog	Yes	No	0.28	0.28	0.25
400	5	2	Yes	high	homog	Yes	No	0.77	0.79	0.63
100	20	2	Yes	high	homog	Yes	No	0.33	0.36	0.37
400	20	2	Yes	high	homog	Yes	No	0.78	0.78	0.75
100	5	5	Yes	high	homog	Yes	No	0.28	0.36	0.36
400	5	5	Yes	high	homog	Yes	No	0.87	0.88	0.85
100	20	5	Yes	high	homog	Yes	No	0.35	0.42	0.49
400	20	5	Yes	high	homog	Yes	No	0.92	0.95	0.95
100	5	2	No	low	homog	Yes	No	0.51	0.57	0.46
400	5	2	No	low	homog	Yes	No	0.97	0.99	0.95
100	20	2	No	low	homog	Yes	No	0.7	0.84	0.8
400	20	2	No	low	homog	Yes	No	1	1	1
100	5	5	No	low	homog	Yes	No	0.57	0.65	0.58
400	5	5	No	low	homog	Yes	No	0.99	1	1
100	20	5	No	low	homog	Yes	No	0.74	0.85	0.85
400	20	5	No	low	homog	Yes	No	1	1	1
100	5	2	Yes	low	homog	Yes	No	0.23	0.26	0.27
400	5	2	Yes	low	homog	Yes	No	0.52	0.58	0.49
100	20	2	Yes	low	homog	Yes	No	0.34	0.37	0.4
400	20	2	Yes	low	homog	Yes	No	0.76	0.78	0.81
100	5	5	Yes	low	homog	Yes	No	0.23	0.26	0.29
400	5	5	Yes	low	homog	Yes	No	0.61	0.73	0.71
100	20	5	Yes	low	homog	Yes	No	0.37	0.38	0.44
400	20	5	Yes	low	homog	Yes	No	0.84	0.88	0.92
100	5	2	No	high	diverse	No	Yes	0.82	0.82	0.78
400	5	2	No	high	diverse	No	Yes	1	1	1
100	20	2	No	high	diverse	No	Yes	0.92	0.94	0.92
400	20	2	No	high	diverse	No	Yes	1	1	1
100	5	5	No	high	diverse	No	Yes	0.91	0.9	0.9
400	5	5	No	high	diverse	No	Yes	1	1	1
100	20	5	No	high	diverse	No	Yes	0.94	0.95	0.95
400	20	5	No	high	diverse	No	Yes	1	1	1
100	5	2	Yes	high	diverse	No	Yes	0.42	0.44	0.44
400	5	2	Yes	high	diverse	No	Yes	0.92	0.92	0.9
100	20	2	Yes	high	diverse	No	Yes	0.56	0.55	0.58
400	20	2	Yes	high	diverse	No	Yes	0.98	0.98	0.98
100	5	5	Yes	high	diverse	No	Yes	0.71	0.73	0.73
400	5	5	Yes	high	diverse	No	Yes	0.99	0.99	0.99
100	20	5	Yes	high	diverse	No	Yes	0.79	0.8	0.81
400	20	5	Yes	high	diverse	No	Yes	1	1	1
100	5	2	No	low	diverse	No	Yes	0.55	0.55	0.53
400	5	2	No	low	diverse	No	Yes	0.99	0.98	0.99
100	20	2	No	low	diverse	No	Yes	0.84	0.83	0.83
400	20	2	No	low	diverse	No	Yes	1	1	1
100	5	5	No	low	diverse	No	Yes	0.59	0.62	0.62
400	5	5	No	low	diverse	No	Yes	0.98	0.99	0.98
100	20	5	No	low	diverse	No	Yes	0.84	0.85	0.85
400	20	5	No	low	diverse	No	Yes	1	1	1
100	5	2	Yes	low	diverse	No	Yes	0.24	0.24	0.29
400	5	2	Yes	low	diverse	No	Yes	0.74	0.72	0.74
100	20	2	Yes	low	diverse	No	Yes	0.43	0.44	0.46
400	20	2	Yes	low	diverse	No	Yes	0.93	0.93	0.93
100	5	5	Yes	low	diverse	No	Yes	0.3	0.31	0.35
400	5	5	Yes	low	diverse	No	Yes	0.84	0.83	0.84
100	20	5	Yes	low	diverse	No	Yes	0.44	0.44	0.49
400	20	5	Yes	low	diverse	No	Yes	0.98	0.99	0.98
100	5	2	No	high	homog	No	Yes	0.79	0.81	0.63
400	5	2	No	high	homog	No	Yes	1	1	0.96
100	20	2	No	high	homog	No	Yes	0.87	0.89	0.82
400	20	2	No	high	homog	No	Yes	1	1	0.99
100	5	5	No	high	homog	No	Yes	0.89	0.9	0.9
400	5	5	No	high	homog	No	Yes	1	1	1
100	20	5	No	high	homog	No	Yes	0.92	0.92	0.93
400	20	5	No	high	homog	No	Yes	1	1	1
100	5	2	Yes	high	homog	No	Yes	0.48	0.49	0.42
400	5	2	Yes	high	homog	No	Yes	0.91	0.91	0.81
100	20	2	Yes	high	homog	No	Yes	0.47	0.51	0.5
400	20	2	Yes	high	homog	No	Yes	0.95	0.94	0.89
100	5	5	Yes	high	homog	No	Yes	0.71	0.73	0.73
400	5	5	Yes	high	homog	No	Yes	1	1	1
100	20	5	Yes	high	homog	No	Yes	0.76	0.8	0.79
400	20	5	Yes	high	homog	No	Yes	1	1	1
100	5	2	No	low	homog	No	Yes	0.55	0.53	0.48
400	5	2	No	low	homog	No	Yes	0.97	0.98	0.94
100	20	2	No	low	homog	No	Yes	0.8	0.82	0.8
400	20	2	No	low	homog	No	Yes	1	1	1
100	5	5	No	low	homog	No	Yes	0.64	0.64	0.62
400	5	5	No	low	homog	No	Yes	0.99	1	1
100	20	5	No	low	homog	No	Yes	0.83	0.84	0.83
400	20	5	No	low	homog	No	Yes	1	1	1
100	5	2	Yes	low	homog	No	Yes	0.28	0.28	0.3
400	5	2	Yes	low	homog	No	Yes	0.69	0.7	0.67
100	20	2	Yes	low	homog	No	Yes	0.36	0.36	0.39
400	20	2	Yes	low	homog	No	Yes	0.92	0.89	0.91
100	5	5	Yes	low	homog	No	Yes	0.26	0.28	0.31
400	5	5	Yes	low	homog	No	Yes	0.83	0.82	0.83
100	20	5	Yes	low	homog	No	Yes	0.43	0.44	0.47
400	20	5	Yes	low	homog	No	Yes	0.98	0.97	0.98
100	5	2	No	high	diverse	Yes	Yes	0.78	0.84	0.8
400	5	2	No	high	diverse	Yes	Yes	1	1	1
100	20	2	No	high	diverse	Yes	Yes	0.86	0.9	0.89
400	20	2	No	high	diverse	Yes	Yes	1	1	1
100	5	5	No	high	diverse	Yes	Yes	0.82	0.88	0.87
400	5	5	No	high	diverse	Yes	Yes	1	1	1
100	20	5	No	high	diverse	Yes	Yes	0.84	0.92	0.92
400	20	5	No	high	diverse	Yes	Yes	1	1	1
100	5	2	Yes	high	diverse	Yes	Yes	0.38	0.42	0.42
400	5	2	Yes	high	diverse	Yes	Yes	0.8	0.82	0.78
100	20	2	Yes	high	diverse	Yes	Yes	0.53	0.61	0.61
400	20	2	Yes	high	diverse	Yes	Yes	0.96	0.97	0.95
100	5	5	Yes	high	diverse	Yes	Yes	0.6	0.65	0.62
400	5	5	Yes	high	diverse	Yes	Yes	0.97	0.98	0.97
100	20	5	Yes	high	diverse	Yes	Yes	0.76	0.8	0.8
400	20	5	Yes	high	diverse	Yes	Yes	1	1	1
100	5	2	No	low	diverse	Yes	Yes	0.44	0.48	0.42
400	5	2	No	low	diverse	Yes	Yes	0.96	0.99	0.98
100	20	2	No	low	diverse	Yes	Yes	0.74	0.82	0.8
400	20	2	No	low	diverse	Yes	Yes	1	1	1
100	5	5	No	low	diverse	Yes	Yes	0.54	0.63	0.6
400	5	5	No	low	diverse	Yes	Yes	0.98	0.98	0.98
100	20	5	No	low	diverse	Yes	Yes	0.76	0.86	0.87
400	20	5	No	low	diverse	Yes	Yes	1	1	1
100	5	2	Yes	low	diverse	Yes	Yes	0.17	0.16	0.2
400	5	2	Yes	low	diverse	Yes	Yes	0.58	0.64	0.56
100	20	2	Yes	low	diverse	Yes	Yes	0.37	0.36	0.43
400	20	2	Yes	low	diverse	Yes	Yes	0.91	0.91	0.91
100	5	5	Yes	low	diverse	Yes	Yes	0.27	0.27	0.31
400	5	5	Yes	low	diverse	Yes	Yes	0.75	0.78	0.76
100	20	5	Yes	low	diverse	Yes	Yes	0.39	0.43	0.47
400	20	5	Yes	low	diverse	Yes	Yes	0.98	0.99	0.99
100	5	2	No	high	homog	Yes	Yes	0.73	0.8	0.65
400	5	2	No	high	homog	Yes	Yes	0.99	0.99	0.9
100	20	2	No	high	homog	Yes	Yes	0.77	0.87	0.83
400	20	2	No	high	homog	Yes	Yes	1	1	0.98
100	5	5	No	high	homog	Yes	Yes	0.76	0.86	0.83
400	5	5	No	high	homog	Yes	Yes	1	1	1
100	20	5	No	high	homog	Yes	Yes	0.84	0.92	0.92
400	20	5	No	high	homog	Yes	Yes	1	1	1
100	5	2	Yes	high	homog	Yes	Yes	0.38	0.39	0.32
400	5	2	Yes	high	homog	Yes	Yes	0.88	0.9	0.79
100	20	2	Yes	high	homog	Yes	Yes	0.46	0.53	0.51
400	20	2	Yes	high	homog	Yes	Yes	0.94	0.94	0.9
100	5	5	Yes	high	homog	Yes	Yes	0.61	0.67	0.65
400	5	5	Yes	high	homog	Yes	Yes	1	1	1
100	20	5	Yes	high	homog	Yes	Yes	0.7	0.79	0.79
400	20	5	Yes	high	homog	Yes	Yes	1	1	1
100	5	2	No	low	homog	Yes	Yes	0.48	0.54	0.46
400	5	2	No	low	homog	Yes	Yes	0.96	0.98	0.93
100	20	2	No	low	homog	Yes	Yes	0.66	0.78	0.77
400	20	2	No	low	homog	Yes	Yes	1	1	1
100	5	5	No	low	homog	Yes	Yes	0.54	0.61	0.54
400	5	5	No	low	homog	Yes	Yes	0.99	1	1
100	20	5	No	low	homog	Yes	Yes	0.75	0.86	0.85
400	20	5	No	low	homog	Yes	Yes	1	1	1
100	5	2	Yes	low	homog	Yes	Yes	0.23	0.25	0.26
400	5	2	Yes	low	homog	Yes	Yes	0.57	0.62	0.54
100	20	2	Yes	low	homog	Yes	Yes	0.34	0.39	0.42
400	20	2	Yes	low	homog	Yes	Yes	0.88	0.88	0.89
100	5	5	Yes	low	homog	Yes	Yes	0.26	0.27	0.29
400	5	5	Yes	low	homog	Yes	Yes	0.77	0.81	0.78
100	20	5	Yes	low	homog	Yes	Yes	0.4	0.45	0.48
400	20	5	Yes	low	homog	Yes	Yes	0.97	0.98	0.98
