# Supplementary material for: Evaluations of the sum-score-based and item response theory-based tests of group mean differences under various simulation conditions
Source: Stat Methods Med Res. 2021 Oct 7;30(12):2604–18. doi: 10.1177/09622802211043263 (PMC8649417; doi:10.1177/09622802211043263)
Supplement: sj-xlsx-3-smm-10.1177_09622802211043263 - Supplemental material for Evaluations of the sum-score-based and item response theory-based tests of group mean differences under various simulation conditions [file sj-xlsx-3-smm-10.1177_09622802211043263.xlsx]

## Sheet: MAE_table
Group size	Items	Categories	Simulated DIF	Discrimination	Thresholds	Missing data	DIF prescreen	Effect size MAE sum-score	Effect size MAE IRT-EAP	Effect size MAE IRT-model
100	5	2	No	high	diverse	No	No	0.120957	0.119505	0.157127
400	5	2	No	high	diverse	No	No	0.068808	0.0674187	0.0634753
100	20	2	No	high	diverse	No	No	0.112361	0.11177	0.116626
400	20	2	No	high	diverse	No	No	0.0596193	0.0587441	0.0597537
100	5	5	No	high	diverse	No	No	0.114203	0.114296	0.122395
400	5	5	No	high	diverse	No	No	0.06149	0.0604571	0.0623668
100	20	5	No	high	diverse	No	No	0.116012	0.11552	0.117218
400	20	5	No	high	diverse	No	No	0.0555663	0.0556612	0.0565349
100	5	2	Yes	high	diverse	No	No	0.240183	0.240252	0.262712
400	5	2	Yes	high	diverse	No	No	0.233541	0.233069	0.226824
100	20	2	Yes	high	diverse	No	No	0.247681	0.247189	0.243391
400	20	2	Yes	high	diverse	No	No	0.235673	0.23533	0.226835
100	5	5	Yes	high	diverse	No	No	0.242521	0.241836	0.236743
400	5	5	Yes	high	diverse	No	No	0.236696	0.232977	0.220132
100	20	5	Yes	high	diverse	No	No	0.245212	0.241895	0.234397
400	20	5	Yes	high	diverse	No	No	0.237091	0.234419	0.224702
100	5	2	No	low	diverse	No	No	0.160314	0.15904	0.211246
400	5	2	No	low	diverse	No	No	0.12654	0.125962	0.0970571
100	20	2	No	low	diverse	No	No	0.119577	0.119261	0.136762
400	20	2	No	low	diverse	No	No	0.0768982	0.076622	0.0708737
100	5	5	No	low	diverse	No	No	0.153529	0.151909	0.187849
400	5	5	No	low	diverse	No	No	0.115838	0.11296	0.0849624
100	20	5	No	low	diverse	No	No	0.120795	0.119716	0.131338
400	20	5	No	low	diverse	No	No	0.0695588	0.0687023	0.0656171
100	5	2	Yes	low	diverse	No	No	0.246294	0.250337	0.318042
400	5	2	Yes	low	diverse	No	No	0.228274	0.228073	0.210119
100	20	2	Yes	low	diverse	No	No	0.226388	0.226167	0.2256
400	20	2	Yes	low	diverse	No	No	0.222721	0.22416	0.202449
100	5	5	Yes	low	diverse	No	No	0.242569	0.241521	0.268055
400	5	5	Yes	low	diverse	No	No	0.229397	0.228844	0.20813
100	20	5	Yes	low	diverse	No	No	0.231257	0.231263	0.22606
400	20	5	Yes	low	diverse	No	No	0.218312	0.220794	0.201197
100	5	2	No	high	homog	No	No	0.131036	0.128481	0.184709
400	5	2	No	high	homog	No	No	0.0862707	0.0840414	0.0982484
100	20	2	No	high	homog	No	No	0.11966	0.11594	0.139124
400	20	2	No	high	homog	No	No	0.0782702	0.0675142	0.0725403
100	5	5	No	high	homog	No	No	0.119509	0.12075	0.131773
400	5	5	No	high	homog	No	No	0.065776	0.0621832	0.0620647
100	20	5	No	high	homog	No	No	0.112546	0.112423	0.115722
400	20	5	No	high	homog	No	No	0.0594954	0.0572703	0.058692
100	5	2	Yes	high	homog	No	No	0.244369	0.246185	0.300724
400	5	2	Yes	high	homog	No	No	0.236441	0.236978	0.255746
100	20	2	Yes	high	homog	No	No	0.24718	0.25215	0.265937
400	20	2	Yes	high	homog	No	No	0.240879	0.247821	0.251254
100	5	5	Yes	high	homog	No	No	0.244941	0.243544	0.240291
400	5	5	Yes	high	homog	No	No	0.236331	0.235629	0.224711
100	20	5	Yes	high	homog	No	No	0.250369	0.24657	0.24143
400	20	5	Yes	high	homog	No	No	0.236676	0.234789	0.226482
100	5	2	No	low	homog	No	No	0.158811	0.157987	0.239908
400	5	2	No	low	homog	No	No	0.132787	0.131231	0.106705
100	20	2	No	low	homog	No	No	0.121967	0.120896	0.136766
400	20	2	No	low	homog	No	No	0.0786042	0.0772094	0.070247
100	5	5	No	low	homog	No	No	0.154599	0.153507	0.192301
400	5	5	No	low	homog	No	No	0.116857	0.113254	0.0885267
100	20	5	No	low	homog	No	No	0.124062	0.121352	0.133819
400	20	5	No	low	homog	No	No	0.0677093	0.0652663	0.0631382
100	5	2	Yes	low	homog	No	No	0.238707	0.239247	0.321181
400	5	2	Yes	low	homog	No	No	0.231913	0.230957	0.232859
100	20	2	Yes	low	homog	No	No	0.240669	0.243953	0.251001
400	20	2	Yes	low	homog	No	No	0.222872	0.225458	0.211396
100	5	5	Yes	low	homog	No	No	0.248166	0.249153	0.273641
400	5	5	Yes	low	homog	No	No	0.227918	0.229489	0.205897
100	20	5	Yes	low	homog	No	No	0.225258	0.225829	0.220098
400	20	5	Yes	low	homog	No	No	0.220921	0.22149	0.202327
100	5	2	No	high	diverse	Yes	No	0.146614	0.118351	0.15674
400	5	2	No	high	diverse	Yes	No	0.0764996	0.0709869	0.103527
100	20	2	No	high	diverse	Yes	No	0.143246	0.118764	0.124813
400	20	2	No	high	diverse	Yes	No	0.0751133	0.0580596	0.0611342
100	5	5	No	high	diverse	Yes	No	0.150471	0.114979	0.139728
400	5	5	No	high	diverse	Yes	No	0.0728776	0.0596346	0.0920097
100	20	5	No	high	diverse	Yes	No	0.150998	0.117426	0.119229
400	20	5	No	high	diverse	Yes	No	0.0765812	0.0595044	0.0623896
100	5	2	Yes	high	diverse	Yes	No	0.254609	0.245548	0.341172
400	5	2	Yes	high	diverse	Yes	No	0.232412	0.237031	0.324403
100	20	2	Yes	high	diverse	Yes	No	0.248027	0.245082	0.255864
400	20	2	Yes	high	diverse	Yes	No	0.232573	0.234691	0.245224
100	5	5	Yes	high	diverse	Yes	No	0.257868	0.248163	0.319937
400	5	5	Yes	high	diverse	Yes	No	0.239885	0.244078	0.316772
100	20	5	Yes	high	diverse	Yes	No	0.242511	0.237979	0.245537
400	20	5	Yes	high	diverse	Yes	No	0.231357	0.231327	0.240003
100	5	2	No	low	diverse	Yes	No	0.181041	0.16913	0.258807
400	5	2	No	low	diverse	Yes	No	0.128489	0.136223	0.153794
100	20	2	No	low	diverse	Yes	No	0.145701	0.123754	0.139095
400	20	2	No	low	diverse	Yes	No	0.0789971	0.0743556	0.0714224
100	5	5	No	low	diverse	Yes	No	0.172534	0.149911	0.214665
400	5	5	No	low	diverse	Yes	No	0.11353	0.114989	0.1297
100	20	5	No	low	diverse	Yes	No	0.146347	0.11827	0.133547
400	20	5	No	low	diverse	Yes	No	0.0775163	0.0665809	0.0678879
100	5	2	Yes	low	diverse	Yes	No	0.259164	0.25162	0.430544
400	5	2	Yes	low	diverse	Yes	No	0.227346	0.235351	0.354673
100	20	2	Yes	low	diverse	Yes	No	0.241627	0.238629	0.250412
400	20	2	Yes	low	diverse	Yes	No	0.205966	0.22032	0.22156
100	5	5	Yes	low	diverse	Yes	No	0.250956	0.243573	0.36331
400	5	5	Yes	low	diverse	Yes	No	0.223379	0.225498	0.316722
100	20	5	Yes	low	diverse	Yes	No	0.232049	0.230206	0.237813
400	20	5	Yes	low	diverse	Yes	No	0.208665	0.221102	0.222581
100	5	2	No	high	homog	Yes	No	0.152919	0.125054	0.212201
400	5	2	No	high	homog	Yes	No	0.0911777	0.0892361	0.132547
100	20	2	No	high	homog	Yes	No	0.147027	0.115604	0.141751
400	20	2	No	high	homog	Yes	No	0.0813107	0.0670717	0.0732081
100	5	5	No	high	homog	Yes	No	0.147217	0.119971	0.148296
400	5	5	No	high	homog	Yes	No	0.0711341	0.0622146	0.0961556
100	20	5	No	high	homog	Yes	No	0.148401	0.114229	0.11739
400	20	5	No	high	homog	Yes	No	0.0737877	0.0574496	0.0610283
100	5	2	Yes	high	homog	Yes	No	0.256382	0.25544	0.378902
400	5	2	Yes	high	homog	Yes	No	0.219272	0.233453	0.329696
100	20	2	Yes	high	homog	Yes	No	0.252651	0.250618	0.280397
400	20	2	Yes	high	homog	Yes	No	0.219892	0.241365	0.262761
100	5	5	Yes	high	homog	Yes	No	0.266445	0.25099	0.320469
400	5	5	Yes	high	homog	Yes	No	0.228008	0.229898	0.301769
100	20	5	Yes	high	homog	Yes	No	0.251763	0.239975	0.24897
400	20	5	Yes	high	homog	Yes	No	0.223761	0.230822	0.240764
100	5	2	No	low	homog	Yes	No	0.175775	0.166433	0.258883
400	5	2	No	low	homog	Yes	No	0.128806	0.132651	0.153805
100	20	2	No	low	homog	Yes	No	0.149872	0.124859	0.144171
400	20	2	No	low	homog	Yes	No	0.0783533	0.072577	0.0736651
100	5	5	No	low	homog	Yes	No	0.167239	0.145329	0.209676
400	5	5	No	low	homog	Yes	No	0.110367	0.113792	0.128276
100	20	5	No	low	homog	Yes	No	0.146559	0.118756	0.130318
400	20	5	No	low	homog	Yes	No	0.0756241	0.0682452	0.0683023
100	5	2	Yes	low	homog	Yes	No	0.251009	0.246256	0.424692
400	5	2	Yes	low	homog	Yes	No	0.22975	0.233402	0.356967
100	20	2	Yes	low	homog	Yes	No	0.234403	0.237503	0.263263
400	20	2	Yes	low	homog	Yes	No	0.207756	0.224436	0.231774
100	5	5	Yes	low	homog	Yes	No	0.245176	0.243572	0.353382
400	5	5	Yes	low	homog	Yes	No	0.221886	0.227969	0.322805
100	20	5	Yes	low	homog	Yes	No	0.230219	0.22725	0.237508
400	20	5	Yes	low	homog	Yes	No	0.206046	0.219692	0.222021
100	5	2	No	high	diverse	No	Yes	0.140342	0.139093	0.165185
400	5	2	No	high	diverse	No	Yes	0.0695638	0.0682989	0.0647242
100	20	2	No	high	diverse	No	Yes	0.114364	0.114344	0.119725
400	20	2	No	high	diverse	No	Yes	0.060915	0.0600901	0.0613398
100	5	5	No	high	diverse	No	Yes	0.115174	0.115215	0.123711
400	5	5	No	high	diverse	No	Yes	0.062067	0.0612553	0.0627041
100	20	5	No	high	diverse	No	Yes	0.116389	0.115991	0.117853
400	20	5	No	high	diverse	No	Yes	0.0559369	0.0559828	0.0569422
100	5	2	Yes	high	diverse	No	Yes	0.24385	0.243492	0.263989
400	5	2	Yes	high	diverse	No	Yes	0.175926	0.176193	0.169648
100	20	2	Yes	high	diverse	No	Yes	0.211426	0.211731	0.214085
400	20	2	Yes	high	diverse	No	Yes	0.109796	0.113324	0.113412
100	5	5	Yes	high	diverse	No	Yes	0.182079	0.183149	0.19238
400	5	5	Yes	high	diverse	No	Yes	0.0747902	0.0728784	0.072881
100	20	5	Yes	high	diverse	No	Yes	0.147952	0.147274	0.147812
400	20	5	Yes	high	diverse	No	Yes	0.065571	0.0643488	0.0641707
100	5	2	No	low	diverse	No	Yes	0.162849	0.161532	0.211717
400	5	2	No	low	diverse	No	Yes	0.129861	0.129016	0.100644
100	20	2	No	low	diverse	No	Yes	0.124877	0.12461	0.142023
400	20	2	No	low	diverse	No	Yes	0.0809407	0.0806616	0.0736342
100	5	5	No	low	diverse	No	Yes	0.156126	0.154089	0.192747
400	5	5	No	low	diverse	No	Yes	0.119485	0.11625	0.090085
100	20	5	No	low	diverse	No	Yes	0.125356	0.124467	0.1366
400	20	5	No	low	diverse	No	Yes	0.0711996	0.0699458	0.0660724
100	5	2	Yes	low	diverse	No	Yes	0.246215	0.249909	0.31944
400	5	2	Yes	low	diverse	No	Yes	0.210951	0.211571	0.202977
100	20	2	Yes	low	diverse	No	Yes	0.2195	0.22005	0.226155
400	20	2	Yes	low	diverse	No	Yes	0.165225	0.165254	0.14215
100	5	5	Yes	low	diverse	No	Yes	0.233999	0.23462	0.262483
400	5	5	Yes	low	diverse	No	Yes	0.181228	0.181415	0.157794
100	20	5	Yes	low	diverse	No	Yes	0.21657	0.216499	0.214848
400	20	5	Yes	low	diverse	No	Yes	0.125325	0.125184	0.109255
100	5	2	No	high	homog	No	Yes	0.137751	0.135353	0.193631
400	5	2	No	high	homog	No	Yes	0.0881802	0.0862022	0.103171
100	20	2	No	high	homog	No	Yes	0.1212	0.118904	0.153155
400	20	2	No	high	homog	No	Yes	0.0791317	0.0695513	0.0755617
100	5	5	No	high	homog	No	Yes	0.119685	0.12121	0.134151
400	5	5	No	high	homog	No	Yes	0.0666836	0.0634422	0.0636471
100	20	5	No	high	homog	No	Yes	0.112942	0.112856	0.116334
400	20	5	No	high	homog	No	Yes	0.0598384	0.0574831	0.0588639
100	5	2	Yes	high	homog	No	Yes	0.235007	0.236422	0.29613
400	5	2	Yes	high	homog	No	Yes	0.129026	0.127882	0.152704
100	20	2	Yes	high	homog	No	Yes	0.211675	0.215364	0.248877
400	20	2	Yes	high	homog	No	Yes	0.121228	0.120176	0.132926
100	5	5	Yes	high	homog	No	Yes	0.184682	0.182887	0.195176
400	5	5	Yes	high	homog	No	Yes	0.0757489	0.0736346	0.0743578
100	20	5	Yes	high	homog	No	Yes	0.152671	0.151033	0.153986
400	20	5	Yes	high	homog	No	Yes	0.0673712	0.0641904	0.0652527
100	5	2	No	low	homog	No	Yes	0.165552	0.165447	0.247786
400	5	2	No	low	homog	No	Yes	0.135235	0.13399	0.111167
100	20	2	No	low	homog	No	Yes	0.126801	0.12674	0.143683
400	20	2	No	low	homog	No	Yes	0.0812229	0.0801767	0.07445
100	5	5	No	low	homog	No	Yes	0.15761	0.156482	0.198558
400	5	5	No	low	homog	No	Yes	0.120315	0.116629	0.0918097
100	20	5	No	low	homog	No	Yes	0.123762	0.122009	0.136317
400	20	5	No	low	homog	No	Yes	0.0689367	0.0665966	0.0639764
100	5	2	Yes	low	homog	No	Yes	0.238731	0.2393	0.320284
400	5	2	Yes	low	homog	No	Yes	0.215789	0.215429	0.225787
100	20	2	Yes	low	homog	No	Yes	0.240526	0.244163	0.262292
400	20	2	Yes	low	homog	No	Yes	0.175566	0.176621	0.161379
100	5	5	Yes	low	homog	No	Yes	0.241321	0.241872	0.275509
400	5	5	Yes	low	homog	No	Yes	0.182487	0.183525	0.163781
100	20	5	Yes	low	homog	No	Yes	0.21004	0.212458	0.211369
400	20	5	Yes	low	homog	No	Yes	0.133087	0.132685	0.116351
100	5	2	No	high	diverse	Yes	Yes	0.165533	0.140899	0.176907
400	5	2	No	high	diverse	Yes	Yes	0.0799476	0.0752527	0.106403
100	20	2	No	high	diverse	Yes	Yes	0.141226	0.11881	0.124884
400	20	2	No	high	diverse	Yes	Yes	0.0744959	0.0591942	0.0624913
100	5	5	No	high	diverse	Yes	Yes	0.149372	0.115628	0.140492
400	5	5	No	high	diverse	Yes	Yes	0.0724131	0.0600419	0.092763
100	20	5	No	high	diverse	Yes	Yes	0.146577	0.117138	0.119057
400	20	5	No	high	diverse	Yes	Yes	0.0753128	0.0596718	0.0625683
100	5	2	Yes	high	diverse	Yes	Yes	0.25734	0.249893	0.337724
400	5	2	Yes	high	diverse	Yes	Yes	0.198652	0.20357	0.282729
100	20	2	Yes	high	diverse	Yes	Yes	0.208152	0.204537	0.219123
400	20	2	Yes	high	diverse	Yes	Yes	0.106113	0.107343	0.117926
100	5	5	Yes	high	diverse	Yes	Yes	0.204547	0.19248	0.251389
400	5	5	Yes	high	diverse	Yes	Yes	0.0946906	0.0877596	0.129846
100	20	5	Yes	high	diverse	Yes	Yes	0.15569	0.144087	0.151443
400	20	5	Yes	high	diverse	Yes	Yes	0.0702248	0.0655021	0.0700998
100	5	2	No	low	diverse	Yes	Yes	0.185406	0.175684	0.292999
400	5	2	No	low	diverse	Yes	Yes	0.132082	0.13885	0.159569
100	20	2	No	low	diverse	Yes	Yes	0.146042	0.12746	0.14736
400	20	2	No	low	diverse	Yes	Yes	0.0825768	0.0790008	0.0765626
100	5	5	No	low	diverse	Yes	Yes	0.171326	0.152874	0.214797
400	5	5	No	low	diverse	Yes	Yes	0.116363	0.116804	0.131221
100	20	5	No	low	diverse	Yes	Yes	0.142436	0.119332	0.13432
400	20	5	No	low	diverse	Yes	Yes	0.0782569	0.0686398	0.069255
100	5	2	Yes	low	diverse	Yes	Yes	0.258904	0.251177	0.438036
400	5	2	Yes	low	diverse	Yes	Yes	0.213571	0.220739	0.334109
100	20	2	Yes	low	diverse	Yes	Yes	0.228161	0.227659	0.244606
400	20	2	Yes	low	diverse	Yes	Yes	0.15258	0.162924	0.160025
100	5	5	Yes	low	diverse	Yes	Yes	0.245453	0.239427	0.353284
400	5	5	Yes	low	diverse	Yes	Yes	0.191511	0.195303	0.269874
100	20	5	Yes	low	diverse	Yes	Yes	0.214002	0.210805	0.22254
400	20	5	Yes	low	diverse	Yes	Yes	0.126514	0.129318	0.125914
100	5	2	No	high	homog	Yes	Yes	0.163783	0.138619	0.22021
400	5	2	No	high	homog	Yes	Yes	0.0925434	0.0904749	0.134314
100	20	2	No	high	homog	Yes	Yes	0.144605	0.118833	0.158131
400	20	2	No	high	homog	Yes	Yes	0.0803871	0.068591	0.0753773
100	5	5	No	high	homog	Yes	Yes	0.145674	0.120878	0.149917
400	5	5	No	high	homog	Yes	Yes	0.0714303	0.0626704	0.0968059
100	20	5	No	high	homog	Yes	Yes	0.146163	0.114523	0.117898
400	20	5	No	high	homog	Yes	Yes	0.0729744	0.0576249	0.061207
100	5	2	Yes	high	homog	Yes	Yes	0.254334	0.248519	0.370205
400	5	2	Yes	high	homog	Yes	Yes	0.13122	0.13511	0.208269
100	20	2	Yes	high	homog	Yes	Yes	0.227079	0.223318	0.27286
400	20	2	Yes	high	homog	Yes	Yes	0.116931	0.114431	0.13528
100	5	5	Yes	high	homog	Yes	Yes	0.205214	0.192564	0.244578
400	5	5	Yes	high	homog	Yes	Yes	0.0792423	0.0743228	0.111979
100	20	5	Yes	high	homog	Yes	Yes	0.165724	0.149219	0.156346
400	20	5	Yes	high	homog	Yes	Yes	0.0694172	0.0615391	0.0673801
100	5	2	No	low	homog	Yes	Yes	0.180254	0.17207	0.256174
400	5	2	No	low	homog	Yes	Yes	0.133667	0.136352	0.168358
100	20	2	No	low	homog	Yes	Yes	0.15118	0.132822	0.153094
400	20	2	No	low	homog	Yes	Yes	0.0792197	0.0752977	0.0744327
100	5	5	No	low	homog	Yes	Yes	0.167529	0.1499	0.213788
400	5	5	No	low	homog	Yes	Yes	0.112705	0.116317	0.129497
100	20	5	No	low	homog	Yes	Yes	0.144227	0.120642	0.131858
400	20	5	No	low	homog	Yes	Yes	0.0758642	0.0702599	0.0694271
100	5	2	Yes	low	homog	Yes	Yes	0.248476	0.245424	0.417345
400	5	2	Yes	low	homog	Yes	Yes	0.215857	0.219755	0.335622
100	20	2	Yes	low	homog	Yes	Yes	0.22675	0.23242	0.263089
400	20	2	Yes	low	homog	Yes	Yes	0.170805	0.181137	0.183771
100	5	5	Yes	low	homog	Yes	Yes	0.240202	0.238894	0.345863
400	5	5	Yes	low	homog	Yes	Yes	0.186784	0.189686	0.263061
100	20	5	Yes	low	homog	Yes	Yes	0.215731	0.210745	0.225727
400	20	5	Yes	low	homog	Yes	Yes	0.128262	0.130775	0.128859
